# Supplementary material for: Transcriptional Reprogramming of Candida tropicalis in Response to Isoespintanol Treatment
Source: J Fungi (Basel). 2023 Dec 15;9(12):1199. doi: 10.3390/jof9121199 (PMC10744401; doi:10.3390/jof9121199)
Supplement: Supplementary file 1 [file jof-09-01199-s001.zip]

Archive with 1 entries (1 files):
- jof-2738935-supplementary.pdf
